# Supplementary material for: Impact of Growth Conditions on High-Throughput Identification of Repurposing Drugs for Pseudomonas aeruginosa Cystic Fibrosis Lung Infections
Source: Antibiotics (Basel). 2024 Jul 12;13(7):642. doi: 10.3390/antibiotics13070642 (PMC11273527; doi:10.3390/antibiotics13070642)
Supplement: Supplementary file 1 [file antibiotics-13-00642-s001.zip]

Archive with 1 entries (1 files):
- antibiotics-3038741-supplementary.pdf
